# Supplementary material for: Pathways to Green Perspectives: Production and Characterization of Polylactide (PLA) Nanocomposites Filled with Superparamagnetic Magnetite Nanoparticles
Source: Materials (Basel). 2021 Sep 8;14(18):5154. doi: 10.3390/ma14185154 (PMC8467987; doi:10.3390/ma14185154)
Supplement: Supplementary file 1 [file materials-14-05154-s001.zip]

Archive with 1 entries (1 files):
- materials-1335575-supplementary.pdf
